# Supplementary material for: Lifetime cancer prevalence and life history traits in mammals
Source: Evol Med Public Health. 2020 May 25;2020(1):187–95. doi: 10.1093/emph/eoaa015 (PMC7652303; doi:10.1093/emph/eoaa015)
Supplement: eoaa015_Supplementary_Data [file eoaa015_supplementary_data.zip]

Archive with 2 entries (2 files):
- supplementary_tables_V2.xlsx
- Sup_figs.docx
