# Supplementary material for: Lifetime cancer prevalence and life history traits in mammals
Source: Evol Med Public Health. 2020 May 25;2020(1):187–95. doi: 10.1093/emph/eoaa015 (PMC7652303; doi:10.1093/emph/eoaa015)
Supplement: eoaa015_Supplementary_Data [file eoaa015_supplementary_data.zip › supplementary_tables_V2.xlsx]

## Sheet: S1_table_95CI
		A. Modified calculation of prevalence based on re-abstraction of data from Griner			B. Prevalence based on mortality records from San Diego Zoo Global, 1987-2015a			C. Estimated prevelance from Griner + SDZG 1987 - 2015a
Common name	Species Name	% any neoplasia (cases/# at-risk)	% malignant neoplasia (cases/# at-risk)	Neoplastic conditions (n individuals with observed tumor type)c: M=malignant; B=benign	% any neoplasia (cases/# at-risk)	% malignant neoplasia (cases/# at-risk)	Neoplastic conditions (n individuals with observed tumor type)c : M=malignant; B=benign	Total necropsies	% any neoplasia (cases/# at-risk)	95% exact CI for neoplasia prevalenceb	% malignant neoplasia (cases/# at-risk)	95% exact CI for neoplasia malignancyb
Striped grass mouse	Rhabdomys pumilio	0.00 (0/13)	0.00 (0/13)		-	-		13	0 (0/13)	(0-24.71)	0 (0/13)	(0-25)
Tarsier	Tarsius syrichta	0.00 (0/8)	0.00 (0/8)		-	-		8	- (0/8)	-	- (0/8)	-
Pygmy marmoset	Callithrix (pygmaea)	0.00 (0/10)	0.00 (0/10)		5.56 (1/18)	0.00 (0/18)	B: thyroid adenoma (1)	28	3.57 (1/28)	(0-18.35)	3.57 (1/28)	(0-18)
Tree shrew	Tupaia glis	10.00 (1/10)	10.00 (1/10)	M: mammary adenocarcinoma (1)	-	-		10	10.00 (1/10)	(0-44.50)	10.00 (1/10)	(0-45)
Marmoset	Callithrix (jacchus)	16.67 (3/18)	16.67 (3/18)	not specified	9.09 (2/22)	9.09 (2/22)	M: islet cell carcinoma (2)	40	12.50 (5/40)	(4.19-26.80)	12.50 (5/40)	(4-27)
Squirrel monkey	Saimiri (sciureus)	0.00 (0/13)	0.00 (0/13)		-	-		13	0 (0/13)	(0-24.71)	0 (0/13)	(0-25)
Prairie dog	Cynomys ludovicianus	18.75 (3/16)	18.75 (3/16)	M: adenocarcinoma (2); squamous cell carcinoma (1)	73.33 (11/15)	73.33 (11/15)	M: hepatocellular carcinoma (2); intestinal sarcoma (3); biliary carcinoma (1); thymic carcinoma (1); lymphoma (1); pancreatic adenocarcinoma (1); soft tissue sarcoma (1); carcinoid (1)	31	45.16 (14/31)	(27.32-63.97)	45.16 (14/31)	(27.32-63.97)
Fennec fox	Vulpes zerda	0.00 (0/4)	0.00 (0/4)		-	-		4	- (0/4)	-	- (0/4)	-
Virginia opossumf	Didelphis virginiana	9.10 (1/11)g	0.00 (0/11)	B: bronchial adenoma (1)	94.12 (16/17)	88.24 (15/17)	M: bronchoalveolar carcinoma (8); osteosarcoma (2); thyroid carcinoma (3); pheochromocytoma (2); intestinal adenocarcinoma (1); squamous cell carcinoma(1), thyroid adenoma(2); bronchoalveolar adenoma (1); pituitary adenoma (1)d	28	60.71 (17/28)	(40.58-78.50)	53.57 (15/28)	(33.87-72.49)
Rock hyrax	Procavia capensis	1.90 (1/53)	0.00 (0/53)	B: granulosa cell tumor (1)	10.53 (4/38)	5.26 (2/38)	M: squamous cell carcinoma (1); hemangiosarcoma (1); B: pituitary adenoma (1); thymoma (1)	91	5.49 (5/91)	(1.81-12.36)	2.20 (2/91)	(0.27-7.71)
Parma wallaby	Macropus parma	4.17 (1/24)	4.17 (1/24)	M: squamous cell carcinoma (1)	8.57 (3/35)	2.86 (1/35)	M: thyroid carcinoma (1); B: renal papilloma (1); thyroid adenoma (1)	59	6.78 (4/59)	(1.89-16.46)	3.39 (2/59)	(0.41-11.71)
Armadillo	Dasypus novemcinctus	2.99 (2/67)	0.00 (0/67)	B: leiomyoma (1); bronchial adenoma (1)	-	-		67	2.99 (2/67)	(0.36-10.37)	0 (0/67)	(0-5.36)
Raccoon	Procyon lotor	0.00 (0/12)	0.00 (0/12)		-	-		12	0 (0/12)	(0-26.46)	0 (0/12)	(0-26.46)
Tasmanian devilg	Sarcophilus harrisii	44.44 (8/18)g	33.33 (6/18)	M: adenocarcinoma (6); B: leiomyoma (1); thyroid adenoma (1)	-	-		18	44.44 (8/18)	(21.53-69.24)	33.33 (6/18)	(13.34-59.01)
Dama wallabyf	Macropus eugenii	0.00 (0/11)	0.00 (0/11)		-	-		11	0 (0/11)	(0-28.49)	0 (0/11)	(0-28.49)
Matschie's tree kangaroof	Dendrolagus matschiei	0.00 (0/11)	0.00 (0/11)		33.33 (4/12)	8.33 (1/12)	M: myeloproliferative disorder (1); B: trichoepithelioma (1); thyroid adenoma (1); lipoma (1)	11	0 (0/11)	(0-28.49)	0 (0/11)	(0-28.49)
Guenonf	Cercopithecus (mitis)	7.69 (2/26)	7.69 (2/26)	M: adenoma (1); biliary adenocarcinoma (1)	13.33 (2/15)	13.33 (2/15)	M: lymphoma (1); uterine carcinoma (1)	41	9.76 (4/41)	(2.72-23.13)	9.76 (4/41)	(2.72-23.13)
Koalae	Phascolarctos cinereus	3.85 (1/26)	3.85 (1/26)	M: leukemia (1)	41.67 (20/48)	31.25 (15/48)e	M: lymphoma (8); nasal adenocarcinoma (2); hepatic sarcoma (1); uterine adenocarcinoma (1); biliary carcinoma (1); soft tissue sarcoma (1); Primative neuroectodermal tumor (1); soft tissue sarcoma (1); B: lipoma (1); mammary adenoma (1); ovarian adenoma (1); hepatoma (1); osteoma (1)d,e	74	28.38 (21/74)	(18.50-40.05)	21.62 (16/74)	(12.89-32.72)
Black-backed jackal	Canis mesomelas	20.00 (1/5)	20.00 (1/5)	M: hemangiosarcoma (1)	-	-		5	- (1/5)		- (1/5)
Baboonf	Papio (hamadryas)	0.00 (0/12)	0.00 (0/12)		-	-		12	0 (0/12)	(0-26.46)	0 (0/12)	(0-26.46)
Collared peccary	Pecari tajacu	0.00 (0/11)	0.00 (0/11)		-	-		11	0 (0/11)	(0-28.49)	0 (0/11)	(0-28.49)
Cape hunting dogf	Lycaon pictus	50.00 (3/6)	16.67 (1/6)	M: hemangiosarcoma (1); mammary carcinoma (1); B: thyroid adenoma (1); ovarian cystadenoma (1); pancreatic adenoma (1); hemangioma (1)d	-	-		6	- (3/6)	-	- (1/6)	-
Common wallaroof	Macropus robustus	0.00 (0/30)	0.00 (0/30)		-	-		30	0 (0/30)	(0-11.57)	0 (0/30)	(0-11.57)
Pronghorn	Antilocapra americana	5.00 (1/20)	5.00 (1/20)	M: squamous cell carcinoma (1)	-	-		20	5.00 (1/20)	(0.13-24.87)	5.00 (1/20)	(0.13-24.87)
Cheetah	Acinonyx jubatus	30.00 (3/10)	10.00 (1/10)	M: lymphoma (1); B: hemangioma (1); thyroid hyperplasia or adenoma (1)	18.75 (6/32)	9.38 (3/32)	M: biliary carcinoma (1); pancreatic carcinoma (1); osteosarcoma (1); B: intestinal leiomyoma (1); islet cell tumor (1); pancreatic cystadenoma (1)	42	21.43 (9/42)	(10.30-36.81)	9.52 (4/42)	(2.66-22.62)
Red kangaroo	Macropus rufus	0.00 (0/9)	0.00 (0/9)		-	-		9	- (1/9)	-	- (0/9)	-
Capybara	Hydrochaeris hydrochaeris	0.00 (0/13)	0.00 (0/13)		-	-		13	0 (0/13)	(0-24.71)	0 (0/13)	(0-24.71)
Cougar	Puma concolor	0.00 (0/5)	0.00 (0/5)		-	-		5	- (0/5)	-	- (0/5)	-
Reindeer	Rangifer tarandus	0.00 (0/6)	0.00 (0/6)		18.18 (2/11)	18.18 (2/11)	M: uterine adenocarcinoma (1); thyroid follicular carcinoma (1)	17	11.76 (2/17)	(1.46-36.44)	11.76 (2/17)	(1.46-36.44)
Harbor seal	Phoca vitulina	6.61 (2/33)	6.61 (2/33)	M: lymphoma (2)	-	-		33	6.06 (2/33)	(0.74-20.23)	6.06 (2/33)	(0.74-20.23)
Tiger	Panthera tigris	18.19 (2/11)	9.10 (1/11)	M: liposarcoma (1); B: adenoma (1)	-	-		11	18.18 (2/11)	(2.28-51.78)	9.09 (1/11)	(0.23-41.28)
Llama	Lama glama	16.67 (1/6)g	0.00 (0/6)	B: granulosa cell tumor (1)	-	-		6	- (0/6)	-	- (0/6)	-
White-tailed gnuf	Connochaetes gnou	0.00 (0/16)	0.00 (0/16)		-	-		16	0 (0/16)	(0-20.59)	0 (0/16)	(0-20.59)
Burro and Sardinian assf	Equus asinus	12.50 (1/9)	0.00 (0/9)	B: papilloma (1)	-	-		9	- (1/9)	-	- (0/9)	-
Lion	Panthera leo	5.56 (1/18)	5.56 (1/18)	M: lymphoma (1)	-	-		18	5.56 (1/18)	(1.41-27.29)	5.56 (1/18)	(0.14-2.297)
Moose	Alces alces	0.00 (0/13)	0.00 (0/13)		-	-		13	0 (0/13)	(0-24.71)	0 (0/13)	(0-24.71)
African and Asian elephants (combined for analyses)f	Loxodonta africana and Elephus maximus maximus	0.00 (0/5)i	0.00 (0/5)i		66.67 (8/12)	33.33 (4/12)	M: uterine adenocarcinoma (2); undifferentiated uterine malignant neoplasm (1) Pulmonary leiomyosarcoma (1); Hepatic sarcoma (1) B: Uterine leiomyoma (4); Gastric leiomyoma (1); pituitary microadenoma (1); parathyroid adenoma (1)d	17	47.06 (8/17)	(2.98-72.19)	23.53 (4/17)	(6.81-49.90)
African elephants	Loxodonta africana	0.00 (0/1)	0.00 (0/1)		25.00 (1/4)	0.00 (0/4)	B: parathyroid adenoma (1)	5	- (1/5)	-	- (0/5)	-
Asian elephants	Elephus maximus maximus	0.00 (0/4)	0.00 (0/4)		87.50 (7/8)	50.00 (4/8)	M: uterine adenocarcinoma (2); undifferentiated uterine malignant neoplasm (1) Pulmonary leiomyosarcoma (1); Hepatic sarcoma (1) B: Uterine leiomyoma (4); Gastric leiomyoma (1); pituitary microadenoma (1)	12	58.33 (7/12)	(27.67-84.83)	33.33 (4/12)	(9.93-65.11)
aPrevalence and 95% confidence intervals were estimated if 10 or more post-mortem exams were performed. Species with fewer than 10 individuals are indicated by "-"
bExact confidence intervals were calculated for the combined data (C.) with R statistica software, package PropCIs: Scherer, R (2018). PropCIs: Various Confidence Interval Methods for Proportions. R package version 0.3-0. https://CRAN.R-project.org/package=PropCIs
c Reported neoplasias were assumed to be mortality-related and classified as malignant if information was insufficient to identify the type of neoplasia.
dSome animals had >1 type of neoplastic condition, including individual Virgina oppossums, koalas, Cape hunting dogs, and Asian elephants.
eRecent increases in neoplasia prevalence in the koala is at least partially due to koala retrovirus infections: Xu W, Stadler CK, Gorman K, et al. An exogenous retrovirus isolated from koalas with malignant neoplasias in a US Zoo. PNAS. 2013; 110: 11547-11552.
fThe following species are referenced in Abegglen, et al.a as follows: Virginia Opossum = Opossum, Dama Wallaby = Darma Wallaby, Matschie's tree kangaroo = Tree kangaroo, Guenon = Blue Monkey, Baboon = Hamadryas baboon, Cape hunting dog = African hunting dog, Common wallaroo = Eastern wallaroo, White-tailed gnu = Wildebeest, Burro and Sardinian ass = Donkey, African and Asian elephants = Elephant
gNumber with neoplasia differs from Abegglen, et al. Hyperplastic foci in thyroid was removed from the neoplastic category for the Tasmanian devil.

## Sheet: S2_LHtable
common_name	species_name	order	family	genus	total_necropsies	any_neoplasia	any_malignant	percent_any_neoplasia	percent_any_malignant	total % any neoplasia	95_CI_neoplasia	min_CI_neoplasia	max_CI_neoplasia	total % malignant	95% exact CI malignancy	min_CI_malignant	max_CI_malignant	adult_mass_kg	adult_mass_g	max_lifespan_yr	placenta_invasiveness	placenta_interdigitation	littersize
Elephant	Loxodonta_africana	Proboscidea	Elephantidae	Loxodonta	17	8	4	0.470588	0.235294	47	(23-72)	0.229833	0.721882	24	(7-50)	0.0681	0.498993	4800	4800000	65	endotheliochorial	labyrinthine	0.84
Armadillo	Dasypus_novemcinctus	Cingulata	Dasypodidae	Dasypus	67	2	0	0.0298507	0	3	(0-10)	0.00363573	0.103708	0	(0-6)	0	0.0535697	5.5	5500	22.3	hemochorial	trabecular	3.96
Baboon	Papio_hamadryas	Primates	Cercopithecidae	Papio	12	0	0	0	0	0	(0-26)	0	0.264649	0	(0-26)	0	0.264649	18	18000	37.5	hemochorial	villous	1.01
Black-backed jackal	Canis_mesomelas	Carnivora	Canidae	Canis	5	1	1	0.2	0.2									10.25	10250	16.7	endotheliochorial		3.89
Burro and Sardinian ass	Equus_asinus	Perissodactyla	Equidae	Equus	9	1	0	0.111111	0									165	165000	47	epitheliochorial	villous	1
Cape hunting dog	Lycaon_pictus	Carnivora	Canidae	Lycaon	6	3	1	0.5	0.166667									26.5	26500	17	endotheliochorial		8.1
Capybara	Hydrochaeris_hydrochaeris	Rodentia	Caviidae	Hydrochoerus	13	0	0	0	0	0	(0-25)	0	0.247053	0	(0-25)	0	0.247053	55	55000	15.1	hemochorial		3.49
Cheetah	Acinonyx_jubatus	Carnivora	Felidae	Acinonyx	42	9	4	0.214286	0.0952381	21	(10-37)	0.10296	0.368116	10	(3-23)	0.02656	0.226225	53.5	53500	20.5	endotheliochorial		3.28
Collared peccary	Pecari_tajacu	Artiodactyla	Tayassuidae	Pecari	11	0	0	0	0	0	(0-28)	0	0.284914	0	(0-28)	0	0.284914	20.2	20200	31.5	epitheliochorial		1.56
Common wallaroo	Macropus_robustus	Diprotodontia	Macropodidae	Macropus	30	0	0	0	0	0	(0-12)	0	0.115703	0	(0-12)	0	0.115703	30	30000	22	marsupial		1
Cougar	Puma_concolor	Carnivora	Felidae	Puma	5	0	0	0	0									63	63000	23.8	endotheliochorial		2.76
Dama wallaby	Macropus_eugenii	Diprotodontia	Macropodidae	Macropus	11	0	0	0	0	0	(0-28)	0	0.284914	0	(0-28)	0	0.284914	6.5	6500	15.1	marsupial		1.01
Fennec fox	Vulpes_zerda	Carnivora	Canidae	Vulpes	4	0	0	0	0									1.25	1250	16.3	endotheliochorial	labyrinthine	2.36
Guenon	Cercopithecus_mitis	Primates	Cercopithecidae	Cercopithecus	41	4	4	0.097561	0.097561	10	(3-23)	0.0272275	0.231315	10	(3-23)	0.027227	0.231315	9	9000	37.8	hemochorial	villous	1
Harbor seal	Phoca_vitulina	Carnivora	Phocidae	Phoca	33	2	2	0.0606061	0.0606061	6	(1-20)	0.00742584	0.202264	6	(1-20)	0.007	0.202264	115	115000	47.6	endotheliochorial		1
Koala	Phascolarctos_cinereus	Diprotodontia	Phascolarctidae	Phascolarctos	74	21	16	0.283784	0.216216	28	(19-40)	0.185	0.40052	22	(13-33)	0.128933	0.327237	9.3	9300	22.1	marsupial		1.01
Lion	Panthera_leo	Carnivora	Felidae	Panthera	18	1	1	0.0555556	0.0555556	6	(0-27)	0.00140556	0.272944	6	(0-27)	0.00140556	0.272944	175	175000	27	endotheliochorial	labyrinthine	2.75
Llama	Lama_glama	Artiodactyla	Camelidae	Lama	6	0	0	0	0									140	140000	28.9	epitheliochorial	villous	1
Marmoset	Callithrix_jacchus	Primates	Cebidae	Callithrix	40	5	5	0.125	0.125	13	(4-27)	0.0418596	0.268033	13	(4-27)	0.0418596	0.268033	0.26	260	16.5	hemochorial	trabecular	2.31
Matschie's tree kangaroo	Dendrolagus_matschiei	Diprotodontia	Macropodidae	Dendrolagus	11	0	0	0	0	0	(0-28)	0	0.284914	0	(0-28)	0	0.284914	7.2	7200	26.9	marsupial		1.01
Moose	Alces_alces	Artiodactyla	Cervidae	Alces	13	0	0	0	0	0	(0-25)	0	0.247053	0	(0-25)	0	0.247053	386	386000	22	epitheliochorial		1.25
Parma wallaby	Macropus_parma	Diprotodontia	Macropodidae	Macropus	59	4	2	0.0677966	0.0338983	7	(2-16)	0.019	0.164585	3	(0-12)	0.00413	0.117148	4.25	4250	15.9	marsupial		0.9
Prairie dog	Cynomys_ludovicianus	Rodentia	Sciuridae	Cynomys	31	14	14	0.451613	0.451613	45	(27-64)	0.273165	0.639658	45	(27-64)	0.273165	0.639658	1.13	1130	11	hemochorial		4.43
Pronghorn	Antilocapra_americana	Artiodactyla	Antilocapridae	Antilocapra	20	1	1	0.05	0.05	5	(0-25)	0.00126509	0.248733	5	(0-25)	0.00126509	0.248733	46.1	46100	15.5	epitheliochorial		1.93
Pygmy marmoset	Callithrix_pygmaea	Primates	Cebidae	Callithrix	28	1	1	0.0357143	0.0357143	4	(0-18)	0.000903799	0.183478	4	(0-18)	0.000903799	0.183478	0.12	120	18.6	hemochorial		1.93
Raccoon	Procyon_lotor	Carnivora	Procyonidae	Procyon	12	0	0	0	0	0	(0-26)	0	0.264649	0	(0-26)	0	0.264649	6	6000	21	endotheliochorial	labyrinthine	3.06
Red kangaroo	Macropus_rufus	Diprotodontia	Macropodidae	Macropus	9	0	0	0	0									55	55000	25	marsupial		1
Reindeer	Rangifer_tarandus	Artiodactyla	Cervidae	Rangifer	17	2	2	0.117647	0.117647	12	(1-36)	0.0145793	0.364409	12	(1-36)	0.0145793	0.364409	101.25	101250	21.7	epitheliochorial	villous	2
Rock hyrax	Procavia_capensis	Hyracoidea	Procaviidae	Procavia	91	5	2	0.0549451	0.021978	5	(2-12)	0.019	0.123581	2	(0-8)	0.00267	0.0771454	3.6	3600	14.8	hemochorial	labyrinthine	2.5
Squirrel monkey	Saimiri_sciureus	Primates	Cebidae	Saimiri	13	0	0	0	0	0	(0-25)	0	0.247053	0	(0-25)	0	0.247053	0.93	930	30.2	hemochorial	trabecular	1
Striped grass mouse	Rhabdomys_pumilio	Rodentia	Muridae	Rhabdomys	13	0	0	0	0	0	(0-25)	0	0.247053	0	(0-25)	0	0.247053	0.05	50	4.5	hemochorial		5.28
Tarsier	Tarsius_syrichta	Primates	Tarsiidae	Tarsius	8	0	0	0	0									0.12	120	16	hemochorial	trabecular	1.01
Tasmanian devil	Sarcophilus_harrisii	Dasyuromorphia	Dasyuridae	Sarcophilus	18	8	6	0.444444	0.333333	44	(22-69)	0.215302	0.692428	33	(13-59)	0.133427	0.590075	6.5	6500	13	marsupial		2.88
Tiger	Panthera_tigris	Carnivora	Felidae	Panthera	11	2	1	0.181818	0.0909091	18	(2-52)	0.0228	0.517756	9	(2-41)	0.00229897	0.41278	119.7	119700	26.3	endotheliochorial	labyrinthine	2.6
Tree shrew	Tupaia_glis	Scandentia	Tupaiidae	Tupaia	10	1	1	0.1	0.1	10	(0-45)	0.00252858	0.445016	10	(0-45)	0.00252858	0.445016	0.2	200	12.4	endotheliochorial	labyrinthine	2.22
Virginia opossum	Didelphis_virginiana	Didelphimorphia	Didelphidae	Didelphis	28	17	15	0.607143	0.535714	61	(41-78)	0.4057	0.784957	54	(34-72)	0.338699	0.724891	3	3000	6.6	marsupial		8.62
White-tailed gnu	Connochaetes_gnou	Artiodactyla	Bovidae	Connochaetes	16	0	0	0	0	0	(0-21)	0	0.205907	0	(0-21)	0	0.205907	164.5	164500	24.3	epitheliochorial		1

## Sheet: S3_pgls_models
LH PGLS Model	AIC	t-value	p-value	ML Lambda	Adjusted R2	intercept	slope		LH PGLS Model + Total Necropsy	AIC	ΔAIC	t-value	p-value	ML Lambda	Adjusted R2	intercept	slope
Malignant									Malignant
Malignant ~ ln(body mass)	-40.11	-0.176	0.8616	0.998	0.001	0.185	-0.002		Malignant ~ ln(body mass) + total necropsies	-39.43	-0.68	-0.0004	0.5437	1	0.0458	0.138	-6e-06
Malignant ~ ln(lifespan)	-41.56	-1.1912	0.244	1	0.0147	0.3195	-0.0537		Malignant ~ ln(lifespan) + total necropsies	-40.49	-1.07	-0.985	0.3377	1	0.009	0.2716	-0.0454
Malignant ~ litter size	-47.9	2.89	0.007	1	0.208	0.031	0.044		Malignant ~ litter size + total necropsies	-47.3	-0.6	2.848	0.015	1	0.217	0.006	0.043
Malignant ~ ln(body mass) +	-40.37	0.861	0.397	1	0.005	0.306	0.013
lifespan		-1.455	0.157				-0.09
Malignant ~ ln(body mass) +	-47.11	1.056	0.301	0.99	0.212	-0.092	0.0113
litter size		3.081	0.0048				0.051
Malignant ~ litter.noVO*	-46.46	1.436	0.1629	0.99	0.0379	0.049	0.031
LH PGLS Model	AIC	t-value	p-value	ML Lambda	Adjusted R2	intercept	slope		LH PGLS Model + Total Necropsy	AIC	ΔAIC	t-value	p-value	ML Lambda	Adjusted R2	intercept	slope
Neoplasia									Neoplasia
Neoplasia ~ ln(body mass)	-26.72	0.2851	0.778	0.974	0.003	0.1757	0.0039		Neoplasia ~ body mass + total necropsies	-26.01	-0.71	0.425	0.533	0.984	0.047	0.12	0.006
Neoplasia ~ ln(lifespan)	-27.16	-0.7073	0.4854	0.98	0.018	0.3268	-0.041		Neoplasia ~ lifespan + total necropsies	-26.135	-1.025	-0.542	0.494	0.988	0.0527	0.269	-0.032
Neoplasia ~ litter size	-31.33	2.188	0.0375	0.97	0.12	0.079	0.042		Neoplasia ~ litter size + total necropsies	-30.4	-0.93	2.12	0.043	0.98	0.117	0.049	0.0416
Neoplasia ~ ln(body mass) +	-26.43	1.094	0.2837	0.971	0.06	0.306	0.021
lifespan		-1.255	0.2205				-0.1
Neoplasia ~ ln(body mass) +	-31.65	1.552	0.1327	0.93	0.1687	-0.152	0.0213
litter size		2.736	0.011				0.0554
Neoplasia ~ litter.noVO*	-30.48	0.885	0.3842	0.96	0.029	0.104	0.025
*noVO = no Virginia Opossum
									Final LH ~ Malignancy PGLS Models	t-value	p-value	bonferroni corrected p-value	ML Lambda	Adjusted R2
									Malignant ~ ln(body mass)	-0.176	0.8616	1	0.998	0.001
									Malignant ~ ln(lifespan)*	-1.455	0.157	0.471	1	0.005
Placenta PGLS Model	t-value	p-value	ML Lambda	Adjusted R2	intercept	slope			Malignant ~ ln(litter size)*	3.081	0.0048	0.015	0.99	0.212
Malignant		0.6179	1	0.068	0.3016
Epi	-1.2259	0.2317				-0.2657			*controlling for body mass
Endo	-0.9276	0.36246				-0.1851
Hemo	-1.1873	0.24626				-0.2308
Neoplasia		0.04675	0.97	0.097	0.36214
Epi	-1.2351	0.22827				-0.3135
Endo	-0.71	0.4843				-0.1659
Hemo	-1.2361	0.2279				-0.2813
